# Supplementary material for: The Porcine Nasal Microbiota with Particular Attention to Livestock-Associated Methicillin-Resistant Staphylococcus aureus in Germany—A Culturomic Approach
Source: Microorganisms. 2020 Apr 4;8(4):514. doi: 10.3390/microorganisms8040514 (PMC7232296; doi:10.3390/microorganisms8040514)
Supplement: Supplementary file 1 [file microorganisms-08-00514-s001.zip]

Archive with 12 entries (12 files):
- Figure S1.jpg
- Figure S10.jpg
- Figure S11.jpg
- Figure S2.jpg
- Figure S3.jpg
- Figure S4.jpg
- Figure S5.jpg
- Figure S6.jpg
- Figure S7.jpg
- Figure S8.jpg
- Figure S9.jpg
- Supplementary Tables.pdf
